# Supplementary material for: Local Wisdom and Diversity of Medicinal Plants in Cha Miang Forest in Mae Kampong Village, Chiang Mai, Thailand, and Their Potential for Use as Osteoprotective Products
Source: Plants (Basel). 2022 Jun 1;11(11):1492. doi: 10.3390/plants11111492 (PMC9182823; doi:10.3390/plants11111492)
Supplement: Supplementary file 1 [file plants-11-01492-s001.zip]

Archive with 1 entries (1 files):
- plants-1713536-supplementary.pdf
